# Supplementary material for: First Report of Safe Italian Peanut Production Regarding Aflatoxin
Source: Toxins (Basel). 2025 Feb 14;17(2):90. doi: 10.3390/toxins17020090 (PMC11860490; doi:10.3390/toxins17020090)
Supplement: Supplementary file 1 [file toxins-17-00090-s001.zip › Table S1.xlsx]

## Sheet: Foglio1
Table S1. Summary of the monthly mean meteorological data (Tmax, Tmin, Tmean, and precipitations), irrigation data collected during the 2-year study (2022 to 2023), and the water supply in the sampled locations during the whole growth period of peanuts (from sowing to sampling, Table 1).
Area	Province	Long	Lat	Month	T max (°C)	T min (°C)	T mean (°C)	Precipitation (mm)	Irrigation (n)	Irrigation (mm)	Water supply (mm)*
1	Ferrara	11.3289	44.7597	May	28.6645	13.9118	21.705	2.2	0	0	2.2
				June	33.9077	17.244	25.7393	15.6	1	42	57.6
				July	36.7516	18.1677	28.0158	7.7	3	112	119.7
				August	34.0368	18.8523	26.5687	49.7	1	35	84.7
				September	26.915	14.1953	20.409	48.7	0	0	48.7
				October	25.995	12.3175	18.5325	0	0	0	0
1	Modena	11.2878	44.8564	May	28.9215	14.6762	21.8523	1.6	0	0	1.6
				June	33.891	17.2673	25.8497	21.7	3	105	126.7
				July	36.8065	18.5135	28.1206	9	2	81	90
				August	34.0394	18.7084	26.5845	53.7	1	28	81.7
				September	27.1352	14.0379	20.5607	29.7	0	0	29.7
1	Ferrara	11.4819	44.8877	May	25.745	14.035	20.4	2.7	0	0	2.7
				Jun	28.2233	16.4323	22.8123	60.5	0	0	60.5
				Jul	32.7042	19.1568	26.199	13	0	0	13
				Aug	33.6394	18.1748	26.0048	58.3	1	40	98.3
				Sep	30.4957	16.0911	23.2161	9	0	0	9
2	Ferrara	12.1888	44.7886	May	25.4795	14.7577	20.1873	2.2	0	0	2.2
				June	29.8023	18.2973	23.931	15	1	48	63
				July	31.9561	20.209	26.3632	6	0	0	6
				August	30.9829	20.2168	25.7348	36.4	0	0	36.4
				September	27.7914	18.4457	23.07	4	0	0	4
2	Ferrara	12.0715	44.9115	May	28.0529	14.9871	21.2614	2.3	0	0	2.3
				June	30.974	17.8367	24.2527	14.2	1	40	54.2
				July	34.7423	19.9145	27.3255	7.2	2	75	82.2
				August	33.0277	19.56	26.312	23.6	1	40	63.6
				September	29.7295	18.5732	23.6795	19.7	0	0	19.7
2	Ferrara	12.0691	44.9116	May	28.0529	14.9871	21.2614	2.3	0	0	2.3
				June	30.974	17.8367	24.2527	14.2	2	108	122.2
				July	34.7423	19.9145	27.3255	7.2	2	96	103.2
				August	33.0277	19.56	26.312	23.6	0	0	23.6
				September	27.7964	16.4476	21.8452	46.4	0	0	46.4
2	Ferrara	12.058	44.8869	May	22.1519	13.6038	18.0629	79.7	NA	NA	79.7
				Jun	27.4687	17.3267	22.5377	46.4	NA	NA	46.4
				Jul	31.5581	20.3071	25.7903	6.9	NA	NA	6.9
				Aug	31.7506	19.129	25.4019	32.04	NA	NA	32.04
				Sep	28.747	18.1665	23.016	0.67	NA	NA	0.67
3	Ferrara	12.0462	44.6953	May	28.0727	14.4977	21.2032	2.2	0	0	2.2
				June	32.4007	18.047	25.0423	15.9	1	36	51.9
				July	34.3852	19.5477	27.1832	2.7	3	48	50.7
				August	32.7116	20.0561	26.2368	34.8	1	48	82.8
				September	29.3215	18.2646	23.3738	4.5	0	0	4.5
3	Ferrara	12.116	44.7289	May	26.8991	14.705	20.7532	2	0	0	2
				June	31.139	18.3223	24.583	16.8	2	96	112.8
				July	33.4726	20.1748	26.9571	3.2	2	90	93.2
				August	32.0161	20.2342	26.1248	30.8	1	48	78.8
				September	29	18.763	23.562	5.3	0	0	5.3
3	Ferrara	11.9264	44.6236	May	28.4248	14.3614	21.4667	2.5	0	0	2.5
				June	32.822	17.7663	25.2283	14	1	35	49
				July	34.8758	19.4194	27.2868	1.3	3	105	106.3
				August	33.195	19.7017	26.3307	16	1	35	51
				September	27.8383	15.8774	21.6413	29.7	0	0	29.7
3	Ferrara	11.8917	44.7433	May	25.564	15.278	20.736	2.8	0	0	2.8
				Jun	28.1353	16.71	22.7047	48.4	1	40	88.4
				Jul	32.9458	19.5813	26.3126	5.3	1	35	40.3
				Aug	33.2526	18.5265	25.8639	40.5	2	85	125.5
				Sep	31.1965	16.701	23.7415	1.9	1	30	31.9
4	Verona	11.1099	45.2714	Jun	28.2894	17.8887	23.1675	11	1	20	31
				Jul	30.6161	19.3745	24.9584	3.3	1	25	28.3
				Aug	29.91	19.3839	24.4297	28	2	55	83
				Sep	29.8467	16.9547	23.1693	13.1	1	25	38.1
				Oct	29.3233	15.4467	21.99	0	0	0	0
4	Verona	11.1093	45.2702	Jun	27.8006	17.78	22.87	11	1	20	31
				Jul	30.6161	19.3745	24.9584	3.3	1	25	28.3
				Aug	29.91	19.3839	24.4297	28	2	55	83
				Sep	29.8467	16.9547	23.1693	13.1	1	25	38.1
				Oct	30.18	16.525	22.915	0	0	0	0
4	Verona	11.1112	45.2686	Jun	27.8006	17.78	22.87	11	1	20	31
				Jul	30.6161	19.3745	24.9584	3.3	1	25	28.3
				Aug	29.91	19.3839	24.4297	28	2	55	83
				Sep	29.8467	16.9547	23.1693	13.1	1	25	38.1
				Oct	30.18	16.525	22.915	0	0	0	0
5	Pordenone	12.8895	45.867	May	25.915	15.53	21.235	0	0	0	0
				Jun	28.021	16.702	22.6623	48.4	0	0	48.4
				Jul	32.4061	19.6742	25.989	16.7	0	0	16.7
				Aug	33.1562	18.5119	25.7816	54.9	0	0	54.9
				Sep	28.6497	15.41	22.013	28.4	0	0	28.4
				Oct	27.438	14.49	20.458	1.4	0	0	1.4
5	Pordenone	12.9146	45.8701	May	25.816	15.668	21.102	2	0	0	2
				Jun	28.0773	16.8913	22.752	56.5	0	0	56.5
				Jul	32.3784	19.8455	26.0377	7.1	0	0	7.1
				Aug	32.9635	18.6352	25.7077	54.4	1	30	84.4
				Sep	28.6497	15.41	22.013	28.4	0	0	28.4
				Oct	28.155	16.5	21.835	0	0	0	0
6	Cuneo	7.68155	44.7155	May	26.22	14.7784	20.542	23	0	0	23
				June	31.5273	17.2933	24.769	40.8	0	0	40.8
				July	34.8	19.2352	27.3629	15.8	0	0	15.8
				August	31.7987	18.4877	25.2352	41.8	0	0	41.8
				September	25.6611	13.2357	19.0986	18.7	0	0	18.7
7	Avellino	14.7736	40.8247	NA	NA	NA	NA	NA	NA	NA	NA
"*" irrigation + precipitation
