# Supplementary material for: First Report of Safe Italian Peanut Production Regarding Aflatoxin
Source: Toxins (Basel). 2025 Feb 14;17(2):90. doi: 10.3390/toxins17020090 (PMC11860490; doi:10.3390/toxins17020090)
Supplement: Supplementary file 1 [file toxins-17-00090-s001.zip › Table S2.xlsx]

## Sheet: Foglio1
Table S2. Summary of aflatoxin (B1 - AFB1, B2 - AFB2, G1 - AFG1, G2 - AFG2) analysis results for three peanut varieties collected from seven geographic areas in 2022 and 2023.
Area	Year	Variety	AFB1	AFB2	AFG1	AFG2
1	2022	Lotos	<lod	<lod	<lod	<lod
1	2022	Lotos	<lod	<lod	<lod	<lod
1	2022	Lotos	<lod	<lod	<lod	<lod
1	2022	Lotos	<lod	<lod	<lod	<lod
1	2022	Lotos	<lod	<lod	<lod	<lod
1	2022	Lotos	<lod	<lod	<lod	<lod
1	2023	Lotos	0.46	0.43	<lod	<lod
1	2023	Lotos	0.47	0.3	<lod	<lod
1	2023	Lotos	<lod	<lod	<lod	<lod
2	2022	Lotos	<lod	<lod	<lod	<lod
2	2022	Lotos	<lod	<lod	<lod	<lod
2	2022	Lotos	<lod	<lod	<lod	<lod
2	2022	Lotos	<lod	<lod	<lod	<lod
2	2022	Lotos	<lod	<lod	<lod	<lod
2	2022	Lotos	<lod	<lod	<lod	<lod
2	2022	SIS_AR_01	<lod	<lod	<lod	<lod
2	2022	SIS_AR_01	<lod	<lod	<lod	<lod
2	2022	SIS_AR_01	<lod	<lod	<lod	<lod
2	2023	SIS_AR_01	1.055	1	<lod	<lod
2	2023	SIS_AR_01	<lod	<lod	<lod	<lod
2	2023	SIS_AR_01	1.26	1.15	<lod	<lod
3	2022	Lotos	<lod	<lod	<lod	<lod
3	2022	Lotos	<lod	<lod	<lod	<lod
3	2022	Lotos	<lod	<lod	<lod	<lod
3	2022	Lotos	<lod	<lod	<lod	<lod
3	2022	Lotos	<lod	<lod	<lod	<lod
3	2022	Lotos	<lod	<lod	<lod	<lod
3	2022	Lotos	<lod	<lod	<lod	<lod
3	2022	Lotos	<lod	<lod	<lod	<lod
3	2022	Lotos	<lod	<lod	<lod	<lod
3	2023	Lotos	0.16	0.205	<lod	<lod
3	2023	Lotos	<lod	0.15	<lod	<lod
3	2023	Lotos	0.26	0.49	<lod	<lod
4	2023	IPG914	<lod	<lod	<lod	<lod
4	2023	IPG914	<lod	0.23	<lod	<lod
4	2023	IPG914	<lod	<lod	<lod	<lod
4	2023	Lotos	0.915	1.1	<lod	<lod
4	2023	Lotos	1.28	1.005	<lod	<lod
4	2023	Lotos	0.71	0.83	<lod	<lod
4	2023	Lotos	<lod	<lod	<lod	<lod
4	2023	Lotos	0.52	0.89	<lod	<lod
4	2023	Lotos	0.515	0.995	<lod	<lod
5	2023	IPG914	<lod	<lod	<lod	<lod
5	2023	IPG914	<lod	<lod	<lod	<lod
5	2023	IPG914	<lod	<lod	<lod	<lod
5	2023	Lotos	1.165	0.795	<lod	<lod
5	2023	Lotos	<lod	<lod	<lod	<lod
5	2023	Lotos	1.105	1.5	<lod	<lod
6	2022	Lotos	<lod	<lod	<lod	<lod
6	2022	Lotos	<lod	<lod	<lod	<lod
6	2022	Lotos	<lod	<lod	<lod	<lod
7	2023	Lotos	<lod	<lod	<lod	<lod
7	2024	Lotos	<lod	<lod	<lod	<lod
7	2025	Lotos	<lod	<lod	<lod	<lod
