# Supplementary material for: First Report of Safe Italian Peanut Production Regarding Aflatoxin
Source: Toxins (Basel). 2025 Feb 14;17(2):90. doi: 10.3390/toxins17020090 (PMC11860490; doi:10.3390/toxins17020090)
Supplement: Supplementary file 1 [file toxins-17-00090-s001.zip › Table S3.xlsx]

## Sheet: Foglio1
Table S3. Summary of vegetation indices’ values calculated for Lotos field showing A. sec. Flavi infection at selected BBCH stages (Table 3)
Year	BBCH	NDVI	NDRE	NDMI	MSAVI2
2022	65	0.316782	0.205813	0.032225	0.221396
2022	65	0.40592	0.302914	0.0640815	0.262148
2022	65	0.21505	0.141159	0.00708485	0.154415
2023	65	0.484417	0.340872	0.125291	0.310659
2023	65	0.540283	0.379228	0.174212	0.398272
2023	65	0.852723	0.592762	0.430353	0.645968
2023	65	0.838313	0.590262	0.423014	0.677422
2023	65	0.427954	0.279766	0.0411698	0.305438
2022	73	0.489729	0.329021	0.132793	0.337191
2022	73	0.585781	0.425713	0.17836	0.409073
2022	73	0.441636	0.317151	0.130713	0.281108
2023	73	0.166571	0.0997121	0.0333137	0.148219
2023	73	0.241123	0.162372	0.0729373	0.227489
2023	73	0.867142	0.594223	0.437141	0.715886
2023	73	0.852554	0.601641	0.426335	0.712049
2023	73	0.538673	0.375218	0.238704	0.409237
2022	79	0.735664	0.522397	0.323635	0.527358
2022	79	0.836488	0.626014	0.40438	0.694278
2022	79	0.560511	0.418355	0.222858	0.427009
2023	79	0.738697	0.545412	0.328342	0.519545
2023	79	0.897231	0.620349	0.482787	0.79147
2023	79	0.836989	0.536282	0.411477	0.630322
2023	79	0.84092	0.577727	0.424866	0.667401
2023	79	0.864233	0.618935	0.444994	0.73312
2022	86	0.78267	0.530051	0.352649	0.587695
2022	86	0.863319	0.649414	0.441668	0.728459
2022	86	0.458716	0.356337	0.399871	0.344386
2023	86	0.787698	0.555518	0.359371	0.554371
2023	86	0.870449	0.569098	0.51673	0.740048
2023	86
2023	86
2023	86	0.849754	0.601604	0.482768	0.709406
