# Supplementary material for: First Report of Safe Italian Peanut Production Regarding Aflatoxin
Source: Toxins (Basel). 2025 Feb 14;17(2):90. doi: 10.3390/toxins17020090 (PMC11860490; doi:10.3390/toxins17020090)
Supplement: Supplementary file 1 [file toxins-17-00090-s001.zip › Table S4.xlsx]

## Sheet: Foglio2
Table S4. Summary of selected main Lotos growth stages and corresponding date
Area	Province	Long	Lat	Year	Growth stage	BBCH	Date
1	Ferrara	11.3289	44.7597	2022	Flowering	65	2022-06-29
					Pods development and pod filling	73	2022-07-11
					Seeds fill the inner space of the pods, which have reached their full size	79	2022-08-02
					60% of fully developed pods are ripe	86	2022-08-15
1	Modena	11.2878	44.8564	2022	Flowering	65	2022-07-04
					Pods development and pod filling	73	2022-07-17
					Seeds fill the inner space of the pods, which have reached their full size	79	2022-08-07
					60% of fully developed pods are ripe	86	2022-08-21
1	Ferrara	11.4819	44.8877	2023	Flowering	65	2023-07-18
					Pods development and pod filling	73	2023-08-01
					Seeds fill the inner space of the pods, which have reached their full size	79	2023-08-25
					60% of fully developed pods are ripe	86	2023-09-10
2	Ferrara	12.1888	44.7886	2022	Flowering	65	2022-07-04
					Pods development and pod filling	73	2022-07-18
					Seeds fill the inner space of the pods, which have reached their full size	79	2022-08-10
					60% of fully developed pods are ripe	86	2022-08-25
2	Ferrara	12.0715	44.9115	2022	Flowering	65	2022-06-30
					Pods development and pod filling	73	2022-07-14
					Seeds fill the inner space of the pods, which have reached their full size	79	2022-08-05
					60% of fully developed pods are ripe	86	2022-08-18
3	Ferrara	12.0462	44.6953	2022	Flowering	65	2022-06-30
					Pods development and pod filling	73	2022-07-14
					Seeds fill the inner space of the pods, which have reached their full size	79	2022-08-05
					60% of fully developed pods are ripe	86	2022-08-19
3	Ferrara	12.116	44.7289	2022	Flowering	65	2022-07-02
					Pods development and pod filling	73	2022-07-15
					Seeds fill the inner space of the pods, which have reached their full size	79	2022-08-07
					60% of fully developed pods are ripe	86	2022-08-21
3	Ferrara	11.9264	44.6236	2022	Flowering	65	2022-06-30
					Pods development and pod filling	73	2022-07-14
					Seeds fill the inner space of the pods, which have reached their full size	79	2022-08-05
					60% of fully developed pods are ripe	86	2022-08-18
3	Ferrara	11.8917	44.7433	2023	Flowering	65	2023-07-17
					Pods development and pod filling	73	2023-07-30
					Seeds fill the inner space of the pods, which have reached their full size	79	2023-08-24
					60% of fully developed pods are ripe	86	2023-09-08
4	Verona	11.1093	45.2702	2023	Flowering	65	2023-08-01
					Pods development and pod filling	73	2023-08-18
					Seeds fill the inner space of the pods, which have reached their full size	79	2023-09-13
					60% of fully developed pods are ripe	86	2023-10-01
4	Verona	11.1112	45.2686	2023	Flowering	65	2023-08-01
					Pods development and pod filling	73	2023-08-18
					Seeds fill the inner space of the pods, which have reached their full size	79	2023-09-13
					60% of fully developed pods are ripe	86	2023-10-01
5	Pordenone	12.9146	45.8701	2023	Flowering	65	2023-07-17
					Pods development and pod filling	73	2023-07-30
					Seeds fill the inner space of the pods, which have reached their full size	79	2023-08-24
					60% of fully developed pods are ripe	86	2023-09-10
6	Cuneo	7.68155	44.7155	2022	Flowering	65	2022-06-30
					Pods development and pod filling	73	2022-07-13
					Seeds fill the inner space of the pods, which have reached their full size	79	2022-08-04
					60% of fully developed pods are ripe	86	2022-08-19
"*" irrigation + precipitation
